# Supplementary material for: Safety and Feasibility of Neoadjuvant-Modified FOLFIRINOX in Elderly Patients with Pancreatic Cancer
Source: Cancers (Basel). 2024 Jul 12;16(14):2522. doi: 10.3390/cancers16142522 (PMC11275028; doi:10.3390/cancers16142522)
Supplement: Supplementary file 1 [file cancers-16-02522-s001.zip]

Archive with 1 entries (1 files):
- cancers-3061180-supplementary.pdf
